# Supplementary material for: Identification of polycistronic transcriptional units and non-canonical introns in green algal chloroplasts based on long-read RNA sequencing data
Source: BMC Genomics. 2021 Apr 23;22:298. doi: 10.1186/s12864-021-07598-y (PMC8063479; doi:10.1186/s12864-021-07598-y)
Supplement: Supplementary file 3 — Additional file 3: Table S4. Comparison of chloroplast genes among members of Caulerpa. [file 12864_2021_7598_MOESM3_ESM.xlsx]

## Sheet: Sheet1
Additional file 3:
Table S4. Comparison of chloroplast genes among members of Caulerpa.
	C. lentillifera	Caulerpa serrulata	C. cliftonii	C.manorensis	C. okamurae	C.racemosa	C. verticillata	C. serrulata
accD	+	++	+	+	+	+	+	++
atpA	+	+	+	+	+	+	+	+
atpB	+	+	+	+	+	+	+	+
atpE	+	+	+	+	+	+	+	+
atpF	+	+	+	+	+	+	+	+
atpH	+	+	+	+	+	+	+	+
atpI	+	+	+	+	+	+	+	+
ccsA	+	+	+	+	+	+	+	+
cemA	+	+	+	+	+	+	+	+
chlB	+	+	+	+	+	+	+	+
chlI	+	+	+	+	+	+	+	+
chlL	+	+	+	+	+	+	+	+
chlN	+	+	+	+	+	+	+	+
clpP	+	+	+	+	+	+	+	+
cysA	+	+	+	+	+	+	+	+
cysT	+	+	+	+	+	+	+	+
ftsH	+	+	+	+	+	+	+	+
infA	+	+	+	+	+	+	+	+
petA	+	+	+	+	+	+	+	+
petB	+	+	+	+	+	+	+	+
petD	+	+	+	+	+	+	+	+
petG	+	+	+	+	+	+	+	+
petL	+	++	++	+	+	+	+	++
psaA	+	+	+	+	+	+	+	+
psaB	+	+	+	+	+	+	+	+
psaC	+	+	+	+	+	+	+	+
psaI	+	+	+	+	+	+	+	+
psaJ	+	+	+	+	+	+	+	+
psaM	+	+	+	+	+	+	+	+
psbA	+	+	+	+	+	+	+	+
psbB	+	+	+	+	+	+	+	+
psbC	+	+	+	+	+	+	+	+
psbD	+	+	+	+	+	+	+	+
psbE	+	+	+	+	+	+	+	+
psbF	+	+	+	+	+	+	+	+
psbH	+	+	+	+	+	+	+	+
psbI	+	+	+	+	+	+	+	+
psbJ	+	+	+	+	+	+	+	+
psbK	+	+	+	+	+	+	+	+
psbL	+	+	+	+	+	+	+	+
psbM	+	+	+	+	+	+	+	+
psbN	+	+	+	+	+	+	+	+
psbT	+	+	+	+	+	+	+	+
psbZ	+	+	+	+	+	+	+	+
rbcL	+	+	+	+	+	+	+	+
rpl14	+	+	+	+	+	+	+	+
rpl16	+	+	+	+	+	+	+	+
rpl19	+	+	+	+	+	+	+	+
rpl2	+	+	+	+	+	+	+	+
rpl20	+	+	+	+	+	+	+	+
rpl23	+	+	+	+	+	+	+	+
rpl32	+	+	+	+	++	+	+	+
rpl36	+	+	+	+	+	+	+	+
rpl5	+	+	+	+	+	+	+	+
rpoA	+	+	+	+	+	+	+	+
rpoB	+	+	+	+	+	+	+	+
rpoC1	+	+	+	+	+	+	+	+
rpoC2	+	+	+	+	+	+	+	+
rps11	+	+	+	+	+	+	+	+
rps12	+	+	+	+	+	+	+	+
rps14	+	+	+	+	+	+	+	+
rps18	+	+	+	+	+	+	+	+
rps19	+	+	+	+	+	+	+	+
rps2	+	+	+	+	+	+	+	+
rps3	+	+	+	+	+	+	+	+
rps4	+	+	+	+	+	+	+	+
rps7	+	+	+	+	+	+	+	+
rps8	+	+	+	+	+	+	+	+
rps9	+	+	+	+	+	+	+	+
tilSa	+	+	+	+	+	+	+	+
tufA	+	+	+	+	+	+	+	+
ycf1	+	++	+	+	+	+	+	++
ycf12	+	+	+	+	+	+	+	+
ycf20	+	+	+	+	+	+	+	+
ycf3	+	+	+	+	+	+	+	+
ycf4	+	+	+	+	+	+	+	+
trnA(tgc)	+	+	+	+	+	+	+	+
trnC(gca)	+	+	+	+	+	+	+	+
trnD(gtc)	+	+	+	+	+	+	+	+
trnE(ttc)	+	+	+	+	+	+	+	+
trnF(gaa)	+	+	+	+	+	+	+	+
trnG(gcc)	+	+	+	+	+	+	+	+
trnG(tcc)	+	+	+	+	+	+	+	+
trnH(gtg)	+	+	+	+	+	+	+	+
trnI(gat)	+	+	+	+	+	+	+	+
trnK(ttt)	+	+	+	+	+	+	+	+
trnL(caa)	+	-	-	-	-	-	-	-
trnL(gag)	+	+	+	+	+	+	+	+
trnL(tag)	+	+	+	+	+	+	+	+
trnM(cat)	+	+	+	+	+	+	+	+
trnM(cat)	+	+	+	+	+	+	+	+
trnM(cat)	+	+	+	+	+	+	+	+
trnN(gtt)	+	+	+	+	+	+	+	+
trnP(tgg)	+	+	+	+	+	+	+	+
trnQ(ttg)	+	+	+	+	+	+	+	+
trnR(acg)	+	+	+	+	+	+	+	+
trnR(ccg)	+	+	+	+	+	+	+	+
trnR(tct)	+	+	+	+	+	+	+	+
trnS(gct)	+	+	+	+	+	+	+	+
trnS(tga)	+	+	+	+	+	+	+	+
trnT(tgt)	+	+	+	+	+	+	+	+
trnV(tac)	+	+	+	+	+	+	+	+
trnW(cca)	+	+	+	+	+	+	+	+
trnY(gta)	+	-	+	+	+	+	+	-
trnL(taa)	-	-	-	+	-	-	+	-
rnl (23S rRNA)	+	+	+	+	+	+	+	+
rns (16S rRNA)	+	+	+	+	+	+	+	+
rrn5 (5S rRNA)	+	-	+	+	+	+	+	-
++: indicate genes that actually exist in the corresponding chloroplast genome, but misannotated in previous reports.
a tilS were annotated as either a pseudogene or two different ORFs in previous reports.
