# Supplementary material for: Identification of polycistronic transcriptional units and non-canonical introns in green algal chloroplasts based on long-read RNA sequencing data
Source: BMC Genomics. 2021 Apr 23;22:298. doi: 10.1186/s12864-021-07598-y (PMC8063479; doi:10.1186/s12864-021-07598-y)
Supplement: Supplementary file 4 — Additional file 4: Table S5. Polycistronic transcriptional units and their relative transcriptional isoforms in chloroplast genome of C. lentillifera. [file 12864_2021_7598_MOESM4_ESM.xlsx]

## Sheet: Table S5
Additional file 4:
Table S5. Polycistronic transcriptional units and their relative transcriptional isoforms in chloroplast genome of C. lentillifera.
NO	PTU	Number of related CDS	Related protein coding gene and ORF	Read counts	Strand	Cistronic transcriptional type (exon level)
1	16s rRNA	3	ORF1, ORF2, ORF3	2	+	exon-rns-2
				3	+	exon-rns-3|exon-rns-4
				1	+	exon-rns-1|exon-ORF1|exon-rns-2
				8	+	exon-ORF1|exon-rns-2
				1	+	exon-ORF1|exon-rns-2|exon-ORF2
				3	+	exon-ORF1|exon-rns-2|exon-ORF2|exon-rns-3
				1	+	exon-ORF1|exon-rns-2|exon-ORF2|exon-rns-3|exon-ORF3|exon-rns-4
				1	+	exon-ORF1|exon-rns-2|exon-rns-3|exon-ORF3|exon-rns-4
				1	+	exon-ORF2|exon-rns-3
				1	+	exon-ORF2|exon-rns-3|exon-rns-4
				1	+	exon-ORF2|exon-rns-3|exon-ORF3|exon-rns-4
2	ORF-1	3	ORF4, ORF5, ORF6	5	+	exon-ORF4
				21	+	exon-ORF4|exon-ORF5
				4	+	exon-ORF4|exon-ORF5|exon-ORF6
				1	+	exon-ORF5
				1	+	exon-ORF5|exon-ORF6
				1	+	exon-ORF6
3	23s rRNA	4	ORF8, ORF9, ORF10, ORF11	10	+	exon-rnl-1|exon-rnl-2
				16	+	exon-rnl-1|exon-rnl-2|exon-rnl-3|exon-rnl-4
				1	+	exon-rnl-1|exon-rnl-2|exon-rnl-4
				1	+	exon-rnl-2|exon-rnl-4
				1	+	exon-rnl-3|exon-rnl-4|exon-rnl-5
				1	+	exon-rnl-4|exon-rnl-5|exon-rnl-6
				1	+	exon-rnl-5
				243	+	exon-rnl-2|exon-rnl-3
				24	+	exon-rnl-2
				3	+	exon-rnl-1|exon-rnl-2|exon-rnl-3|exon-rnl-4|exon-rnl-5
				3	+	exon-rnl-1|exon-rnl-3
				3	+	exon-rnl-4
				43	+	exon-rnl-2|exon-rnl-3|exon-rnl-4
				43	+	exon-rnl-3
				46	+	exon-rnl-1|exon-rnl-2|exon-rnl-3
				57	+	exon-rnl-1
				6	+	exon-rnl-2|exon-rnl-3|exon-rnl-4|exon-rnl-5
				9	+	exon-rnl-3|exon-rnl-4
				1	+	exon-rnl-2|exon-rnl-3|exon-ORF10
				1	+	exon-rnl-3|exon-ORF10
				26	+	exon-rnl-3|exon-ORF10|exon-rnl-4
				2	+	exon-rnl-2|exon-rnl-3|exon-ORF10|exon-rnl-4|exon-rnl-5
				44	+	exon-rnl-2|exon-rnl-3|exon-ORF10|exon-rnl-4
				4	+	exon-rnl-1|exon-rnl-2|exon-rnl-3|exon-ORF10|exon-rnl-4
				3	+	exon-rnl-3|exon-ORF10|exon-rnl-4|exon-ORF11|exon-rnl-5
				1	+	exon-rnl-3|exon-rnl-4|exon-ORF11|exon-rnl-5
				1	+	exon-rnl-4|exon-ORF11|exon-rnl-5
				2	+	exon-rnl-2|exon-rnl-3|exon-rnl-4|exon-ORF11|exon-rnl-5
				1	+	exon-rnl-1|exon-ORF8|exon-rnl-2
				1	+	exon-rnl-2|exon-ORF9
				1	+	exon-rnl-2|exon-ORF9|exon-rnl-3|exon-rnl-4
				26	+	exon-rnl-2|exon-ORF9|exon-rnl-3
				3	+	exon-rnl-1|exon-rnl-2|exon-ORF9|exon-rnl-3
				6	+	exon-rnl-2|exon-ORF9|exon-rnl-3|exon-ORF10|exon-rnl-4
				7	+	exon-ORF8
				21	+	exon-ORF8|exon-rnl-2|exon-rnl-3
				4	+	exon-ORF8|exon-rnl-2|exon-rnl-3|exon-rnl-4
				6	+	exon-ORF8|exon-rnl-3
				9	+	exon-ORF8|exon-rnl-2
				2	+	exon-ORF8|exon-rnl-3|exon-ORF10|exon-rnl-4
				7	+	exon-ORF8|exon-rnl-2|exon-rnl-3|exon-ORF10|exon-rnl-4
				8	+	exon-ORF8|exon-rnl-2|exon-ORF9|exon-rnl-3
				1	+	exon-ORF8|exon-rnl-2|exon-ORF9|exon-rnl-3|exon-ORF10|exon-rnl-4
				1	+	exon-ORF9
				38	+	exon-ORF9|exon-rnl-3
				1	+	exon-ORF9|exon-rnl-3|exon-ORF10
				17	+	exon-ORF9|exon-rnl-3|exon-ORF10|exon-rnl-4
				4	+	exon-ORF9|exon-rnl-3|exon-ORF10|exon-rnl-4|exon-ORF11|exon-rnl-5
				1	+	exon-ORF10
				5	+	exon-ORF10|exon-rnl-4
				6	+	exon-ORF10|exon-rnl-4|exon-ORF11|exon-rnl-5
				1	+	exon-ORF11|exon-rnl-5
4	ATP-1	4	atpB, atpE, cemA, ORF14	1	+	exon-atpB
				1	+	exon-atpB|exon-atpE
				18	+	exon-atpB|exon-atpE|exon-cemAa|exon-cemAb
				2	+	exon-atpE
				8	+	exon-atpE|exon-cemAa
				149	+	exon-atpE|exon-cemAa|exon-cemAb
				1	+	exon-atpE|exon-cemAa|exon-cemAb|exon-ORF14
				1	+	exon-cemAa
				1	+	exon-cemAa|exon-cemAb
				1	+	exon-cemAb
				6	+	exon-ORF14
5	cysT	2	cysT, ycf1	20	+	exon-cysT
				2	+	exon-cysT|exon-ycf1|exon-psbA-1
				43	+	exon-ycf1|exon-psbA-1
6	psbA	7	psbA, ORF15, ORF16, ORF17, ORF18, ORF19, ORF20	14	+	exon-psbA-2
				1	+	exon-psbA-1|exon-psbA-2
				1	+	exon-psbA-2|exon-psbA-3|exon-psbA-4
				2	+	exon-psbA-1|exon-psbA-2|exon-psbA-3
				313	+	exon-psbA-1
				4	+	exon-psbA-3|exon-psbA-4
				81	+	exon-psbA-3
				22	+	exon-psbA-1|exon-ORF15
				2	+	exon-psbA-1|exon-ORF17
				5	+	exon-psbA-1|exon-psbA-2|exon-ORF17
				8	+	exon-psbA-2|exon-ORF17
				17	+	exon-psbA-2|exon-ORF17|exon-ORF18|exon-psbA-3
				3	+	exon-psbA-1|exon-ORF17|exon-ORF18|exon-psbA-3
				16	+	exon-psbA-3|exon-psbA-4|exon-ORF20
				1	+	exon-psbA-4|exon-ORF20
				1	+	exon-psbA-3|exon-ORF20|exon-psbA-5
				2	+	exon-psbA-3|exon-psbA-4|exon-ORF20|exon-psbA-5
				4	+	exon-psbA-4|exon-ORF20|exon-psbA-5
				297	+	exon-ORF15
				1	+	exon-ORF16
				8	+	exon-ORF16|exon-psbA-2
				5	+	exon-ORF16|exon-psbA-2|exon-ORF17
				9	+	exon-ORF16|exon-psbA-2|exon-ORF17|exon-ORF18|exon-psbA-3
				17	+	exon-ORF17
				6	+	exon-ORF17|exon-ORF18
				62	+	exon-ORF17|exon-ORF18|exon-psbA-3
				43	+	exon-ORF18|exon-psbA-3
				1	+	exon-ORF19|exon-psbA-4
				4	+	exon-ORF20
				3	+	exon-ORF20|exon-psbA-5
7	ORF-2	2	ORF23, ORF24	13	-	exon-ORF23|exon-ORF24
8	PS-1	6	psaC, psbC, psbD, ORF29, tilS, psbZ	1	-	exon-trnP-UGG|exon-psaC|exon-psbC|exon-psbD-2
				1	-	exon-psaC|exon-psbC|exon-psbD-2
				1	-	exon-psbD-2
				4	-	exon-psbD-1
				2	-	exon-psbD-1|exon-tilSb
				5	-	exon-psbD-1|exon-tilSb|exon-tilSa
				7	-	exon-psbD-1|exon-tilSb|exon-tilSa|exon-psbZ
				4	-	exon-ORF29
				1	-	exon-tilSb|exon-tilSa|exon-psbZ
				1	-	exon-tilSa|exon-psbZ
				3	-	exon-psbZ
9	ATP-2	7	atpF, atpH, atpI, rps2, ORF30, ORF31, ORF32	1	-	exon-atpF-2|exon-atpF-1|exon-atpH|exon-atpI|exon-rps2
				19	-	exon-atpF-1
				119	-	exon-atpF-1|exon-atpH
				52	-	exon-atpF-1|exon-atpH|exon-atpI
				188	-	exon-atpF-1|exon-atpH|exon-atpI|exon-rps2
				12	-	exon-atpF-1|exon-atpH|exon-atpI|exon-rps2|exon-ORF30
				1	-	exon-atpF-1|exon-atpH|exon-atpI|exon-rps2|exon-ORF30|exon-ORF31
				1	-	exon-atpF-1|exon-atpH|exon-rps2
				5	-	exon-atpH|exon-atpI
				8	-	exon-atpH|exon-atpI|exon-rps2
				8	-	exon-atpI
				33	-	exon-atpI|exon-rps2
				3	-	exon-atpI|exon-rps2|exon-ORF30
				2	-	exon-atpI|exon-rps2|exon-ORF30|exon-ORF31
				20	-	exon-rps2
				3	-	exon-rps2|exon-ORF30|exon-ORF31
				22	-	exon-ORF30
				84	-	exon-ORF30|exon-ORF31
				2	-	exon-ORF30|exon-ORF31|exon-ORF32
				4	-	exon-ORF31
10	ORF-3	6	ORF33, ORF34, ORF35, ORF36, ORF37, ORF38	2	-	exon-ORF33
				1	-	exon-ORF33|exon-ORF34
				1	-	exon-ORF34
				1	-	exon-ORF34|exon-ORF35
				2	-	exon-ORF34|exon-ORF35|exon-ORF36
				2	-	exon-ORF36|exon-ORF37
				6	-	exon-ORF37
				11	-	exon-ORF37|exon-ORF38
				41	-	exon-ORF38
11	RP-1	5	rps7, rps12, rbcL, petG, ycf20	1	-	exon-rps7|exon-rps12
				307	-	exon-rps12
				1	-	exon-rps12|exon-petG|exon-ycf20
				139	-	exon-rps12|exon-rbcL-2|exon-rbcL-1
				1840	-	exon-rps12|exon-rbcL-2
				3	-	exon-rps12|exon-rbcL-1
				2	-	exon-rps12|exon-rbcL-1|exon-petG
				2	-	exon-rps12|exon-rbcL-2|exon-petG
				71	-	exon-rps12|exon-rbcL-2|exon-rbcL-1|exon-petG
				1	-	exon-rps12|exon-rbcL-1|exon-petG|exon-ycf20
				40	-	exon-rps12|exon-rbcL-2|exon-rbcL-1|exon-petG|exon-ycf20
				2	-	exon-rps12|exon-rbcL-2|exon-rbcL-1|exon-petG|exon-ycf20|exon-trnR-ACG
				2	-	exon-rps12|exon-rbcL-2|exon-rbcL-1|exon-petG|exon-ycf20|exon-trnR-ACG|exon-trnH-GUG
				2	-	exon-rbcL-1
				52	-	exon-rbcL-2
				9	-	exon-rbcL-2|exon-rbcL-1
				1	-	exon-rbcL-2|exon-petG
				3	-	exon-rbcL-1|exon-petG
				6	-	exon-rbcL-2|exon-rbcL-1|exon-petG
				10	-	exon-rbcL-2|exon-rbcL-1|exon-petG|exon-ycf20
				6	-	exon-rbcL-1|exon-petG|exon-ycf20
				1	-	exon-rbcL-2|exon-rbcL-1|exon-petG|exon-ycf20|exon-trnR-ACG
				1	-	exon-petG
				2	-	exon-petG|exon-ycf20
				1	-	exon-ycf20
12	psaI	2	psaI, petA	13	+	exon-psaI
				1	+	exon-psaI|exon-petA|exon-trnM-CAU..r02
13	RP-2	9	rpl23, rpl2, rps19, rps3, rpl16, rpl14, rpl5, rps8, infA	6	+	exon-rpl23|exon-rpl2
				1	+	exon-rpl23|exon-rpl2|exon-rps19
				3	+	exon-rpl23|exon-rpl2|exon-rps19|exon-rps3
				4	+	exon-rpl23|exon-rpl2|exon-rps19|exon-rps3|exon-rpl16|exon-rpl14
				1	+	exon-rpl23|exon-rpl2|exon-rps19|exon-rps3|exon-rpl16|exon-rpl14|exon-rpl5|exon-rps8
				1	+	exon-rpl2
				2	+	exon-rpl2|exon-rps19|exon-rps3|exon-rpl16|exon-rpl14
				2	+	exon-rps19
				3	+	exon-rps19|exon-rps3|exon-rpl16
				16	+	exon-rps19|exon-rps3|exon-rpl16|exon-rpl14
				9	+	exon-rps19|exon-rps3|exon-rpl16|exon-rpl14|exon-rpl5
				6	+	exon-rps19|exon-rps3|exon-rpl16|exon-rpl14|exon-rpl5|exon-rps8
				1	+	exon-rps19|exon-rps3|exon-rpl16|exon-rpl14|exon-rpl5|exon-rps8|exon-infA
				2	+	exon-rps3
				2	+	exon-rps3|exon-rpl16
				42	+	exon-rps3|exon-rpl16|exon-rpl14
				37	+	exon-rps3|exon-rpl16|exon-rpl14|exon-rpl5
				78	+	exon-rps3|exon-rpl16|exon-rpl14|exon-rpl5|exon-rps8
				3	+	exon-rps3|exon-rpl16|exon-rpl14|exon-rpl5|exon-rps8|exon-infA
				2	+	exon-rpl16|exon-rpl14
				1	+	exon-rpl16|exon-rpl14|exon-rpl5
				6	+	exon-rpl16|exon-rpl14|exon-rpl5|exon-rps8
				1	+	exon-rpl16|exon-rpl14|exon-rpl5|exon-rps8|exon-infA
				1	+	exon-rpl14|exon-rpl5
				3	+	exon-rpl14|exon-rpl5|exon-rps8
14	PS-3	7	psbI, psbH, psbT, psbB, cysA, ccsA, rpoC2	1	-	exon-psbI|exon-psbH|exon-psbT
				25	-	exon-psbT
				78	-	exon-psbT|exon-psbB
				14	-	exon-psbT|exon-psbB|exon-cysA
				27	-	exon-psbT|exon-psbB|exon-cysA|exon-ccsA-2
				3	-	exon-psbT|exon-psbB|exon-cysA|exon-ccsA-2|exon-ccsA-1
				2	-	exon-psbB
				1	-	exon-psbB|exon-cysA
				3	-	exon-psbB|exon-cysA|exon-ccsA-2
				1	-	exon-cysA|exon-ccsA-2|exon-ccsA-1
				3	-	exon-cysA|exon-ccsA-2
				4	-	exon-ccsA-1
				53	-	exon-ccsA-2|exon-ccsA-1
				8	-	exon-ccsA-2
				1	-	exon-ccsA-2|exon-ccsA-1|exon-rpoC2
15	rpl19	4	rpl19, tufA, chlN, chlL	11	-	exon-rpl19
				1	-	exon-rpl19|exon-tufA
				3	-	exon-rpl19|exon-tufA|exon-trnT-UGU|exon-chlN|exon-chlL
				3	-	exon-trnT-UGU|exon-chlN|exon-chlL
				8	-	exon-chlN|exon-chlL
				7	-	exon-chlL
16	PS-4	1	psbM	1	+	exon-psbM|exon-trnQ-UUG
Undetermined	-	-	ORF7	2	+	exon-ORF7
	-	-	rpl20	1	+	exon-rpl20
	-	-	rpoBa	1	+	exon-rpoBa
	-	-	ORF22	17	-	exon-ORF22
	-	-	chlI	1	+	exon-chlI
	-	-	rps11	18	-	exon-rps11
	-	-	ORF27	4	-	exon-ORF27
	-	-	rpoC1	25	-	exon-rpoC1
a Only those genes (or exons of intron-containing genes) completely covered by PacBio Iso-seq reads with the same transcriptional direction, were considered as part of a cistronic transcriptional type.
