# Supplementary material for: Identification of polycistronic transcriptional units and non-canonical introns in green algal chloroplasts based on long-read RNA sequencing data
Source: BMC Genomics. 2021 Apr 23;22:298. doi: 10.1186/s12864-021-07598-y (PMC8063479; doi:10.1186/s12864-021-07598-y)
Supplement: Supplementary file 6 — Additional file 6: Table S6. BlastX results and conserved domains of ORFs in chloroplast genome of C. lentillifera. [file 12864_2021_7598_MOESM6_ESM.xlsx]

## Sheet: Table S7
Additional file 6:
Table S6. BlastX results and conserved domains of ORFs in chloroplast genome of C. lentillifera
ORF	Strand	Length of protein	Support by Iso-seq data	Putative domain	Best hits (exclude Caulerpa)					Best hits with other Caulerpa species
					Organism	E-value	Similarity	Accession No. at NCBI a		Organism	E-value	Similarity	Accession No. at NCBI a
ORF1 (intronic)	+	205	Y	LAGLIDADG homing endonuclease	Flabellia petiolata	2e-106	0.7794	ACL80127.1		Caulerpa sertularioides	4e-143	0.9755	AAQ90282.1
ORF2 (intronic)	+	264	Y	LAGLIDADG homing endonuclease	Bryopsis hypnoides	1e-124	0.6757	ACZ52951.1		Caulerpa brownii	4.06e-148	0.7757	AWX53202.1
ORF3 (intronic)	+	188	Y	LAGLIDADG homing endonuclease	Rhipiliopsis peltata	8e-82	0.6432	YP_009519423.1		Caulerpa sertularioides	6e-62	0.8403	AAQ90284.1
ORF4	+	193	Y	N-6 DNA methylase	Acinetobacter baumannii	5e-72	0.5936	WP_147508762.1		Caulerpa manorensis	2e-122	0.9574	YP_009472757.1
ORF5	+	196	Y	N-6 DNA methylase	Acinetobacter baumannii	5e-44	0.5643	WP_147501379.1		Caulerpa manorensis	6e-90	0.8556	YP_009472757.1
ORF6	+	105	Y	Restriction endonuclease subunit S	Deltaproteobacteria bacterium CG2_30_43_15	0.0003	0.7308	OIP29951.1		Caulerpa okamurae	1e-06	0.8462	ARR28429.1
ORF7	+	109	Y	Unknown	no hits	-	-	-		no hits	-	-	-
ORF8 (intronic)	+	244	Y	LAGLIDADG homing endonuclease	Tydemania expeditionis	4e-94	0.6543	YP_009130545.1		no hits	-	-	-
ORF9 (intronic)	+	219	Y	LAGLIDADG homing endonuclease	Lobosphaera incisa	5e-36	0.3909	YP_009138091.1		Caulerpa manorensis	5e-53	0.9535	YP_009472764.1
ORF10 (intronic)	+	219	Y	LAGLIDADG homing endonuclease	Chlamydomonas applanata	1e-109	0.6881	Q32001.1		Caulerpa manorensis	3e-150	0.945	YP_009472765.1
ORF11 (intronic)	+	270	Y	LAGLIDADG homing endonuclease	Rhipiliopsis peltata	6e-111	0.6307	YP_009519485.1		Caulerpa manorensis	2e-165	0.9331	YP_009472766.1
ORF12 (intronic)	+	229	Y (5' truncated)	LAGLIDADG homing endonuclease	Halimeda discoidea	2e-86	0.6038	AOP19077.1		Caulerpa manorensis	4e-142	0.9132	YP_009472767.1
ORF13	-	116	N	Unknown	no hits	-	-	-		no hits	-	-	-
ORF14	+	336	Y	RT/G2 intron protein	Pseudochlorodesmis sp. HV01306b	5e-38	0.3287	AYC64385.1		Caulerpa manorensis	2e-140	0.6744	YP_009472778.1
ORF15 (intronic)	+	700	Y	Reverse transcriptase and intron maturase	Halimeda discoidea	0	0.6608	AOP19042.1		Caulerpa verticillata	0	0.6608	YP_009519247.1
ORF16 (intronic)	+	195	Y	Unknown	Pediastrum angulosum	0.002	0.3768	AWI68237.1		Caulerpa okamurae	3e-78	0.6875	ARR28428.1
ORF17 (intronic)	+	269	Y	Unknown	Rhipiliopsis peltata	7e-56	0.5057	YP_009519483.1		Caulerpa cupressoides	7e-109	0.7778	AYO45675.1
ORF18 (intronic)	+	620	Y	Intron maturase and HNH endonuclease	Bracteacoccus giganteus	9e-141	0.3788	YP_009185223.1		no hits	-	-	-
ORF19 (intronic)	+	213	Y	HNH homing endonuclease	Derbesia sp. WEST4838	6e-65	0.5868	YP_009306232.1		Caulerpa manorensis	4e-120	0.9111	YP_009472793.1
ORF20 (intronic)	+	580	Y	Intron maturase and HNH endonuclease	Flabellia petiolata	0	0.6712	AYC63977.1		Caulerpa manorensis	0	0.8438	YP_009472794.1
ORF21	-	213	N	Unknown	no hits	-	-	-		no hits	-	-	-
ORF22	-	224	Y	group II intron reverse transcriptase/maturase	Halimeda discoidea	5e-108	0.7327	AOP19042.1		Caulerpa verticillata	3e-115	0.765	YP_009519247.1
ORF23	-	356	Y	Intron maturase and HNH endonuclease	Ulva adhaerens	3e-88	0.5494	BAP82495.1		Caulerpa manorensis	3e-108	0.642	YP_009472794.1
ORF24	-	115	Y	Intron maturase and HNH endonuclease	Flabellia petiolata	6e-19	0.5495	AYC63977.1		Caulerpa manorensis	3e-21	0.5955	YP_009472794.1
ORF25	-	162	N	Unknown	no hits	-	-	-		no hits	-	-	-
ORF26	-	130	Y (3' truncated)	Unknown	Rhipiliopsis peltata	3e-16	0.3889	YP_009519451.1		Caulerpa okamurae	1e-16	0.3947	ARR28467.1
ORF27	-	148	Y	Unknown	no hits	-	-	-		no hits	-	-	-
ORF28	-	213	Y (5' truncated)	Unknown	no hits	-	-	-		no hits	-	-	-
ORF29 (intronic)	-	214	Y	GIY-YIG homing endonuclease	Ulva lactuca	1e-100	0.7678	YP_009633151.1		Caulerpa verticillata	3e-130	0.9384	YP_009519204.1
ORF30	-	110	Y	Unknown	no hits	-	-	-		no hits	-	-	-
ORF31	-	237	Y	Unknown	no hits	-	-	-		Caulerpa manorensis	4e-05	0.2971	YP_009472824.1
ORF32	-	654	Y	N-6 DNA methylase	Candidatus Moranbacteria bacterium	3e-179	0.4807	PIU78274.1		Caulerpa manorensis	0	0.9784	YP_009472854.1
ORF33	-	155	Y	4-diphosphocytidyl-2C-methyl-D-erythritol kinase	Campylobacter concisus	1e-59	0.6474	WP_103639627.1		no hits	-	-	-
ORF34	-	273	Y	DNA adenine methylase	Sulfurospirillum multivorans	2e-141	0.7353	WP_025344913.1		Caulerpa okamurae	8.93e-174	91.176	ARR28441.1
ORF35	-	104	Y	N-6 DNA methylase	Rickettsia endosymbiont of Culicoides newsteadi	9e-34	0.5842	WP_094649010.1		Caulerpa okamurae	7e-49	0.8252	ARR28469.1
ORF36	-	196	Y	N-6 DNA methylase	Johnson-sea-linkia profunda	4e-74	0.7107	AYC64087.1		Caulerpa manorensis	7.07e-90	0.8868	YP_009472843.1
ORF37	-	758	Y	N-6 DNA methylase	Acinetobacter baumannii	0	0.4824	WP_032049253.1		Caulerpa okamurae	0	0.8413	ARR28429.1
ORF38	-	104	Y	DNA cytosine methyltransferase	Johnson-sea-linkia profunda	7e-50	0.7864	AYC64168.1		Caulerpa manorensis	2.64e-60	0.932	YP_009472819.1
ORF39	+	593	N	DNA adenine methylase	Rhipilia penicilloides	0	0.704	YP_009472584.1		Caulerpa racemosa	0	0.9274	YP_009326799.1
a. Accession numbers refer to corresponding sequences that searched and retrieved from NCBI non-redundant proteins database.
