# Supplementary material for: Identification of polycistronic transcriptional units and non-canonical introns in green algal chloroplasts based on long-read RNA sequencing data
Source: BMC Genomics. 2021 Apr 23;22:298. doi: 10.1186/s12864-021-07598-y (PMC8063479; doi:10.1186/s12864-021-07598-y)
Supplement: Supplementary file 8 — Additional file 8: Table S7. List of intron distribution and intron type analysis of atpF and ccsA in Bryopsidales. [file 12864_2021_7598_MOESM8_ESM.xlsx]

## Sheet: Sheet1
Additional file 8:
Table S7. List of intron distribution and intron type analysis of atpF and ccsA in Bryopsidales.
Species	Accession No. at NCBI a	Whether harber an intron			Putative intron type
		atpF	ccsA		atpF	ccsA
Avrainvillea mazei	KY509313.1	Y	Yb		intron II, derived	-
Boodleopsis pusilla voucher C.0205	MH591103.1	Y	Y		intron II, derived	undetermined
Boodleopsis pusilla voucher C.0205	NC_039520.1	Y	Y		intron II, derived	undetermined
Boodleopsis sp. FL1161	MH591102.1	Y	Y		intron II	undetermined
Bryopsis plumosa strain West4718	NC_026795.1	Y	Y		undetermined	intron II, derived
Bryopsis sp. HV04063	NC_037363.1	Y	Yb		undetermined	-
Callipsygma wilsonis voucher HV03983	NC_039522.1	Y	Y		undetermined	undetermined
Caulerpa ashmeadii	NC_045914.1	Y	N		undetermined	-
Caulerpa brownii	MG721631.1 (atpF), MG721634.1 (ccsA)	Y	Y		undetermined	intron II, derived
Caulerpa cliftonii	NC_031368.1	Y	Y		intron II	intron II
Caulerpa lentillifera	this study	Y	Y		intron II, derived	intron II
Caulerpa manorensis	NC_037367.1	Y	Y		undetermined	intron II
Caulerpa okamurae	KX809677.1	Y	Y		undetermined	intron II
Caulerpa racemosa	NC_032042.1	Y	Y		undetermined	intron II
Caulerpa serrulata	MK792749.1	Y	Y		undetermined	intron II
Caulerpa sertularioides f. longipes	MK792750.1	missing	Y		-	intron II
Caulerpa verticillata	NC_039523.1	Y	N		undetermined	-
Chlorodesmis fastigiata	NC_037364.1	Y	Y		intron II	intron II
Codium arabicum	NC_039524.1	Y	Y		undetermined	intron II, derived
Codium fragile	MN853876.1	N	Y		-	intron II, derived
Codium simulans	NC_032043.1	N	Y		-	intron II, derived
Codium sp. 'arenicola'	NC_037366.1	Y	Y		intron II, derived	intron II, derived
Derbesia sp. WEST4838	NC_031367.1	Y	Y		undetermined	intron II, derived
Dichotomosiphon tuberosus	MH591080.1(atpF), MH591082.1 (ccsA)	Y	Y		undetermined	undetermined
Flabellia petiolata	MH591086.1 (partial chloroplast genome)	Y	unknown		intron II, derived	-
Halimeda discoidea voucher HV04923	KX808496.1	Y	Y		undetermined	undetermined
Halimeda micronesica	MH591088.1 (atpF), MH591087.1 (ccsA)	Y	Y		undetermined	intron II, derived
Halimeda minima	MH591101.1	Y	Y		undetermined	intron II, derived
Johnson-sea-linkia profunda	MH591089.1	Y	Y		intron II, derived	undetermined
Lambia antarctica	NC_032284.1	Y	Y		undetermined	intron II, derived
Ostreobium sp. HV05007a	KY509315.1	Y	Y		intron II	intron II, derived
Ostreobium sp. HV05042	KY509314.1	Y	Y		intron II	intron II, derived
Ostreobium sp. OS1B	KU979013.1	Y	Y		intron II	intron II
Pedobesia claviformis voucher HV04005	NC_039766.1	Y	Y		intron II, derived	undetermined
Pseudobryopsis hainanensis	MH591092.1 (partial chloroplast genome)	Y	unknown		intron II	-
Pseudochlorodesmis sp. HV01306b	MH591096.1	Y	Y		intron II, derived	undetermined
Pseudocodium devriesii voucher DH02.0274	NC_039525.1	Y	Y		undetermined	intron II, derived
Rhipilia penicilloides	NC_037365.1	Y	Y		intron II, derived	undetermined
Rhipiliopsis peltata voucher HV03798	NC_039526.1	Y	Y		intron II	intron II, derived
Tydemania expeditionis	NC_026796.1	Y	Y		intron II, derived	intron II, derived
Udotea argentea voucher HV04251	NC_039527.1	Y	Y		intron II, derived	intron II
Udotea flabellum	NC_039528.1	Y	Y		undetermined	undetermined
Udotea sp. TZ0819	MH591113.1	Y	Y		intron II, derived	intron II
a. Accession numbers refer to corresponding sequences that searched and retrieved from NCBI nucleotide database.
b. ccsA in these species harbor one intron, but they did not include for analysis here due to great variances of amino acid sequences compared with the other species.
