# Supplementary material for: Identification of polycistronic transcriptional units and non-canonical introns in green algal chloroplasts based on long-read RNA sequencing data
Source: BMC Genomics. 2021 Apr 23;22:298. doi: 10.1186/s12864-021-07598-y (PMC8063479; doi:10.1186/s12864-021-07598-y)
Supplement: Supplementary file 11 — Additional file 11: Table S8. Prediction of intronic ORFs of atpF and ccsA in Bryopsidales. [file 12864_2021_7598_MOESM11_ESM.xlsx]

## Sheet: Sheet1
Additional file 11
Table S8. Prediction of intronic ORFs of atpF and ccsA in Bryopsidales.
Genea	Intron length	ORF	Start	End	Length（amino acids）	Best hits of BlastP (E-value<1e-10)
atpF （this study）	1106	ORF1	192	413	74	no hits
		ORF2	211	378	56	no hits
		ORF3	560	724	55	no hits
		ORF4	880	674	69	no hits
		ORF5	301	140	54	no hits
		ORF6	711	553	53	no hits
		ORF7	258	49	70	no hits
		ORF8	398	165	78	no hits
atpF (NC_032042.1)	549	ORF1	100	273	58	no hits
atpF (NC_039523.1)	392	ORF1	218	24	65	no hits
atpF (NC_045914.1)	568	ORF1	207	25	61	no hits
atpF (MK792749.1)	561	ORF1	337	176	54	no hits
atpF (MH591101.1)	665	ORF1	126	365	80	no hits
		ORF2	106	297	64	no hits
		ORF3	5	169	55	hypothetical protein in Halimeda minima (AYC64622.1)
		ORF4	170	352	61	no hits
		ORF5	237	16	74	no hits
		ORF6	482	117	122	no hits
atpF (NC_026796.1 )	373	ORF1	136	330	65	no hits
atpF (NC_039528.1)	497	ORF1	253	44	70	no hits
		ORF2	249	91	53	no hits
atpF (MH591096.1)	395	ORF1	79	231	51	no hits
atpF (NC_039526.1)	414	ORF1	237	73	55	no hits
atpF (MH591113.1)	364	ORF2	105	266	54	no hits
		ORF3	289	134	52	no hits
atpF (NC_031367.1)	408	ORF1	75	236	54	no hits
atpF (MH591088.1)	749	ORF2	243	560	106	no hits
		ORF3	293	78	72	no hits
atpF (NC_037363.1)	455	ORF1	337	158	60	no hits
atpF (MH591092.1)	619	ORF1	256	414	53	no hits
		ORF2	482	81	134	no hits
		ORF3	367	200	56	no hits
		ORF4	194	21	58	no hits
atpF (NC_037365.1)	407	ORF1	85	267	61	no hits
		ORF2	319	149	57	no hits
		ORF3	249	49	67	no hits
atpF (NC_039522.1)	364	ORF1	184	5	60	no hits
atpF (NC_032284.1)	461	ORF1	258	100	53	no hits
atpF (NC_037366.1)	381	ORF1	203	48	52	no hits
atpF (KY509314.1)	524	ORF1	85	270	62	no hits
atpF (KU979013.1)	584	ORF1	360	178	61	no hits
atpF (NC_039524.1)	368	ORF1	111	296	62	no hits
atpF (KY509315.1)	524	ORF1	85	270	62	no hits
atpF (NC_039766.1)	321	ORF1	313	149	55	no hits
ccsA (this study)	386	ORF1	312	145	56	no hits
ccsA (NC_032042.1)	589	ORF1	273	458	62	no hits
		ORF2	326	499	58	no hits
		ORF3	422	222	67	no hits
		ORF4	454	302	51	no hits
ccsA (KX809677.1)	638	ORF1	249	512	88	no hits
		ORF2	274	501	76	no hits
		ORF3	200	403	68	no hits
		ORF4	576	355	74	no hits
		ORF5	458	294	55	no hits
		ORF6	200	15	62	no hits
ccsA (NC_037367.1)	728	ORF1	303	527	75	no hits
		ORF2	353	628	92	no hits
		ORF3	666	508	53	no hits
		ORF4	383	213	57	no hits
		ORF5	191	18	58	no hits
ccsA (NC_039526.1)	728	ORF1	396	623	76	no hits
		ORF2	463	627	55	no hits
		ORF3	519	226	98	no hits
		ORF4	644	459	62	no hits
ccsA (MK792749.1)	614	ORF1	315	476	54	no hits
		ORF2	325	504	60	no hits
		ORF3	552	202	117	no hits
		ORF4	527	321	69	no hits
ccsA (MH591087.1)	646	ORF1	406	561	52	no hits
		ORF2	610	410	67	no hits
ccsA (MH591113.1)	340	ORF1	259	104	52	no hits
ccsA (NC_039525.1)	408	ORF1	340	167	58	no hits
ccsA (NC_039528.1)	505	ORF1	240	470	77	no hits
		ORF1	459	298	54	no hits
		ORF2	290	66	75	no hits
ccsA (MK792750.1)	582	ORF1	229	570	114	no hits
		ORF2	566	333	78	no hits
		ORF3	520	347	58	no hits
		ORF4	435	211	75	no hits
ccsA (NC_037364.1)	339	ORF1	293	141	51	no hits
ccsA (MH591096.1)	399	ORF1	179	6	58	no hits
ccsA (NC_037365.1)	457	ORF1	6	245	80	no hits
		ORF2	320	6	105	no hits
ccsA (MH591089.1)	448	ORF1	89	262	58	no hits
ccsA (NC_031367.1)	324	ORF1	109	261	51	no hits
ccsA (NC_037366.1)	280	ORF1	221	66	52	no hits
a NCBI accession number of each gene is listed within parentheses.
