# Supplementary material for: Identification of polycistronic transcriptional units and non-canonical introns in green algal chloroplasts based on long-read RNA sequencing data
Source: BMC Genomics. 2021 Apr 23;22:298. doi: 10.1186/s12864-021-07598-y (PMC8063479; doi:10.1186/s12864-021-07598-y)
Supplement: Supplementary file 12 — Additional file 12: Table S9. List of primers used for RT-PCR validation. [file 12864_2021_7598_MOESM12_ESM.xlsx]

## Sheet: Sheet1
Additional file 12
Table S9. List of Primers used for RT-PCR validation.
Primer	Sequence
rpoB-F1	TAGTCCGAAGTCCAGGAGTTTA
rpoB-R1	AAGAGATTCAGGTGTCCCATTATT
rpoB-F2	ACAATCACAATCGTCCCCTATC
rpoB-R2	TTTACCTACCAAAACATCCCCT
rpoB-R3	AGGAAGGGCTTGTCTTTGCATA
rpoB-F4	AAAGCTCCACTTCATACTCATA
cemA-F1	GTCCAACTCTGAACAAATCG
cemA-R1	CAATCATAGCTTGATATGTGGC
cemA-F2	AACTCTGAACAAATCGGATGGA
cemA-R2	AATCAGGGCGGAAGCATA
cemA-F3	ACAAAGTTTGGGTATTATCACAA
tilS-F1	AATGATTTCGGGATTAGGAGGA
tilS-R1	ATAAAATGGACCCCTCGGAAA
tilS-F2	TTCTCCCCAAAGGTTGCTGA
tilS-R2	TTGGGTATGTCCGGTAAGTAAGG
tilS-F3	GACTCGGCATTGTATTTTTAGAG
tilS-R3	AAACTGCAAACGTAGACGATTAC
atpB-F1	TTGCGATTTTAGGTTTAGATGA
ORF14-R1	TGAGGACTAATAGCCATTGTTG
rps14-F2	ACCAGATAGCAAACACCGACTAT
atpB-R2	TCCTACCCCAGCCCCTCCAAATA
ORF14-F3	GGGAGTGTCATAGTGACTTTTT
chlB-R3	GTAATAACGGTTTTCACATCAT
rps7-F1	ATTCGCCGAGTCTGTATTTCA
ycf20-R1	CATACTGCGTGGTCCTCAAAT
ORF38-F2	TGACAAGGAAAACCAGCACAT
rps7-R2	AGAGAACAAACCCCAGTCATT
ycf20-F3	TTATTTGAGGACCACGCAGTA
psaI-R3	TTGAGGTAAATATGCTGCTGTC
ORF4-F1	AGGAGATGGGTATAGTGGTATAA
ORF6-R1	TTTTGACGTGCGCTATTCATTAT
ORF3-F2	GATGGTGGTCGAGGTGGGAATA
ORF4-R2	TGTTTGAAGAAGTAGCTGTTTGT
ORF6-F3	GACACTCACAAAAGCGTCCCATA
ORF7-R3	GCGTTTCGAGCGTGTGTTTAAAT
ORF23-F1	TGGGCTAATCTTCCTGACCTAAA
ORF24-R1	AGCTATCAAATGGTCGCGAGTTA
ORF22-F2	AGGAATTGCAAGTGGACGTTTTA
ORF23-R2	TTCCCTTCCGGTCGTACATATTA
ORF24-F3	CGTAACTCGCGACCATTTGATAG
ORF25-R3	GGAAATGCGGTAAGGGCGATACT
